# Supplementary material for: The evolution and functional divergence of FT-related genes in controlling flowering time in Brassica rapa ssp. rapa
Source: Plant Cell Rep. 2024 Mar 7;43(4):86. doi: 10.1007/s00299-024-03166-2 (PMC10920429; doi:10.1007/s00299-024-03166-2)
Supplement: Supplementary file 2 — Supplementary file2 (XLSX 11 KB) [file 299_2024_3166_MOESM2_ESM.xlsx]

## Sheet: S1
Supplemental Table 1: List of primers used in this study.
Gene name	Primers (5'->3')
Transgenic plant
6FLAG-NdeI-FT(02)-F:	CTGTTGATACATATG TCTTTAAGTAATAGAGATCCTC
6FLAG -EcoRI-FT(02)-R:	ATCATCGATGAATTC ACTTCTTCGTCCTCCGCAGCCAC
6FLAG-NdeI-FT(04)-F:	CTGTTGATACATATG TCTGTAAATAACAGAGATCCTC
6FLAG -EcoRI-FT(04)-R:	ATCATCGATGAATTC AGTTCTTCGTCCTCCGCAG
6FLAG-NdeI-FT(052)-F:	CTGTTGATACATATG TCAAGAGAAATAGAACCACTAATAGTGGG
6FLAG -EcoRI-FT(052)-R:	ATCATCGATGAATTC GTAAGAAGGACGTCGTCGAGG
Subcelluar localization
101G-KpnI-FT(004117)-F:	ggggGGTACC ATGTCTGTAAATAACAGAGATCCTC
101G-EcoRI-FT(004117)-R:	ggggGAATTC CTAAGTTCTTCGTCCTCCGCAG
101G-KpnI-FT(010052)-F:	ggggGGTACC TCAAGAGAAATAGAACCACTAATAGTGGG
101G-EcoRI-FT(010052)-R:	ggggGAATTC TTAGTAAGAAGGACGTCGTCGAGG
101G-KpnI-FT(022475)-F:	ggggGGTACC ATGTCTTTAAGTAATAGAGATCCTC
101G-EcoRI-FT(022475)-R:	ggggGAATTC CTAACTTCTTCGTCCTCCGCAGCCAC
LCI
FT02-(cLUC)-KpnI-F	TCCCGGGGCGGTACC ATGTCTTTAAGTAATAGAGATCCTC
FT02-(cLUC)-SalI-R	GCTCTGCAGGTCGAC CTAACTTCTTCGTCCTCCGCAGCCAC
FT04-(cLUC)-KpnI-F	TCCCGGGGCGGTACC ATGTCTGTAAATAACAGAGATCCTC
FT04-(cLUC)-SalI-R	GCTCTGCAGGTCGAC CTAAGTTCTTCGTCCTCCGCAG
FT052-(cLUC)-KpnI-F	TCCCGGGGCGGTACC TCAAGAGAAATAGAACCACTAATAGTGGG
FT052-(cLUC)-SalI-R	GCTCTGCAGGTCGAC TTAGTAAGAAGGACGTCGTCGAGG
FD1-(nLUC)-KpnI-F	GACGAGCTCGGTACC ATGTTGTTTTCAGCAAATCATCAGAG
FD1-(nLUC)-SalI-R	CGAGATCTGGTCGAC AAATGGTGCTGTGGAAGCCC
FD1-(cLUC)-KpnI-F	TCCCGGGGCGGTACC ATGTTGTTTTCAGCAAATCATCAGAG
FD1-(cLUC)-SalI-R	GCTCTGCAGGTCGAC TCAAAATGGTGCTGTGGAAGCCC
FD2-(nLUC)-KpnI-F	GACGAGCTCGGTACC ATGTTTTCATCAGCAAAGCATCA
FD2-(nLUC)-SalI-R	CGAGATCTGGTCGAC GCTGAGGAGGAGAGGAGAGG
FD2-(cLUC)-KpnI-F	TCCCGGGGCGGTACC ATGTTTTCATCAGCAAAGCATCA
FD2-(cLUC)-SalI-R	GCTCTGCAGGTCGAC TTAGCTGAGGAGGAGAGGAGAGG
RT-qPCR
qPCR-BrFT(004117)-F:	GGGTTACATACGGCCAAAGAG
qPCR-BrFT(004117)-R:	TCTCGAAGGTGCGGGTTGCTA
qPCR-BrFT(015710)-F:	CAGATGTGCCAAGCCCAAGCA
qPCR-BrFT(015710)-R:	TCGTAGTACACCAACTCATTG
qPCR-BrFT(022475)-F:	GCCAAAGAGAGGTGACAAAT
qPCR-BrFT(022475)-R:	GGAGGTGAGGATTGCTAGGAC
qPCR-TUB2-F	AGGCGTGTGAGTGAGCAGTT
qPCR-TUB2-R	CATCTCGTCCATTCCTTCACCTGT
qPCR-AtSOC1-F	CTTCTAAACGTAAACTCTTGGGAGAAG
qPCR-AtSOC1-R	CCTCGATTGAGCATGTTCCTATG
qPCR-AtAP1-F	GGTTTTGTGTGATGCTAGGGTTTC
qPCR-AtAP1-R	GCCCAAACATCGACATCAGAAATA
qPCR-AtLFY-F	CTGCTTTTGGGATGCGACTTGGTG
qPCR-AtLFY-R	TCAAGCTCCTCGTCCTTCATACCC
qPCR-ACTIN2-F	CTTCTTCCGCTCTTTCTTTCCAAG
qPCR-ACTIN2-R	GAGCTTCTCCTTGATGTCTCTTAC
