# Supplementary material for: The evolution and functional divergence of FT-related genes in controlling flowering time in Brassica rapa ssp. rapa
Source: Plant Cell Rep. 2024 Mar 7;43(4):86. doi: 10.1007/s00299-024-03166-2 (PMC10920429; doi:10.1007/s00299-024-03166-2)
Supplement: Supplementary file 3 — Supplementary file3 (XLSX 9 KB) [file 299_2024_3166_MOESM3_ESM.xlsx]

## Sheet: S2
Supplemental Table 2: Amino acid sequence identity(%) of BrrFTs among A. thaliana and B. rapa var. rapa.
	AtFT	BrrFT1	BrrFT2	BrrFT3	BrrFT4
AtFT	100	85.71	81.71	63.84	55.62
BrrFT1		100	90.29	62.71	56.74
BrrFT2			100	58.19	56.18
BrrFT3				100	44.38
BrrFT4					100
Bra022475	68.49	99.43
Bra004117	65.3		99.43
Bra015710	57.99			75.57
Bra010052	44.34				92.09
