# Supplementary material for: The evolution and functional divergence of FT-related genes in controlling flowering time in Brassica rapa ssp. rapa
Source: Plant Cell Rep. 2024 Mar 7;43(4):86. doi: 10.1007/s00299-024-03166-2 (PMC10920429; doi:10.1007/s00299-024-03166-2)
Supplement: Supplementary file 4 — Supplementary file4 (XLSX 10 KB) [file 299_2024_3166_MOESM4_ESM.xlsx]

## Sheet: S3
Supplemental Table 3: Sequence summary of the BrrFTs homoloegs of B.rapa var. rapa identified in this study.
Gene name	Gene ID	CDS(bp)	Protein(aa)	No. of exons(size in bp）	No. of introns(size in bp）
BrrFT1	Gene0024253.1	528	176	4(333,62, 41, 224)	3(817, 756, 126)
BrrFT2	Gene0042792.1	528	176	4(201, 62, 41,223	3(837, 908, 85)
BrrFT3	Gene0043890.1	530	177	4(135, 61, 41, 227)	3(616, 369, 239)
BrrFT4	Gene0019312.1	534	178	4(201, 62, 41, 229)	3(98, 115, 163)
