# Supplementary material for: The evolution and functional divergence of FT-related genes in controlling flowering time in Brassica rapa ssp. rapa
Source: Plant Cell Rep. 2024 Mar 7;43(4):86. doi: 10.1007/s00299-024-03166-2 (PMC10920429; doi:10.1007/s00299-024-03166-2)
Supplement: Supplementary file 5 — Supplementary file5 (XLSX 12 KB) [file 299_2024_3166_MOESM5_ESM.xlsx]

## Sheet: S4
Supplemental Table 4: Promoter cis-element analysis of four BrrFTs in B. rapa var. rapa by online website PlantCARE.
Gene name	Position start	Position end	cis-elements annotation
BrrFT1	23	63	cis-acting regulatory element involved in the MeJA-responsiveness
BrrFT1	23	63	cis-acting regulatory element involved in the MeJA-responsiveness
BrrFT1	48	88	MYB binding site involved in light responsiveness
BrrFT1	54	94	part of gapA in (gapA-CMA1) involved with light responsiveness
BrrFT1	107	147	cis-acting regulatory element involved in auxin responsiveness
BrrFT1	141	181	part of a conserved DNA module involved in light responsiveness
BrrFT1	239	279	cis-acting element involved in salicylic acid responsiveness
BrrFT1	249	289	cis-acting element involved in salicylic acid responsiveness
BrrFT1	266	306	gibberellin-responsive element
BrrFT1	905	945	part of a conserved DNA module involved in light responsiveness
BrrFT1	928	968	part of a conserved DNA module involved in light responsiveness
BrrFT1	935	975	part of a conserved DNA module involved in light responsiveness
BrrFT1	979	1019	cis-acting element involved in salicylic acid responsiveness
BrrFT1	983	1023	part of a light responsive element
BrrFT1	1051	1091	part of a module for light response
BrrFT1	1141	1181	part of a light responsive element
BrrFT1	1195	1235	light responsive element
BrrFT1	1419	1459	part of a light responsive element
BrrFT2	415	455	light responsive element
BrrFT2	417	457	part of a light responsive element
BrrFT2	493	533	part of a light responsive element
BrrFT2	637	677	cis-acting element involved in the abscisic acid responsiveness
BrrFT2	784	824	part of a light responsive element
BrrFT2	822	862	cis-acting regulatory element involved in light responsiveness
BrrFT2	823	863	cis-acting element involved in the abscisic acid responsiveness
BrrFT2	827	867	cis-acting regulatory element involved in circadian control
BrrFT2	912	952	part of a conserved DNA module involved in light responsiveness
BrrFT2	1059	1099	part of a light responsive element
BrrFT2	1082	1122	part of a conserved DNA module involved in light responsiveness
BrrFT2	1102	1142	part of a module for light response
BrrFT2	1133	1173	light responsive element
BrrFT2	1189	1229	cis-acting regulatory element related to meristem expression
BrrFT2	1447	1487	part of a light responsive element
BrrFT2	1836	1876	cis-acting element involved in salicylic acid responsiveness
BrrFT2	1899	1939	cis-acting regulatory element involved in light responsiveness
BrrFT2	1900	1940	cis-acting element involved in the abscisic acid responsiveness
BrrFT2	1952	1992	part of a module for light response
BrrFT3	-34	6	part of a light responsive element
BrrFT3	83	123	gibberellin-responsive element
BrrFT3	96	136	part of a light responsive element
BrrFT3	399	439	MYB binding site involved in light responsiveness
BrrFT3	440	480	cis-acting element involved in the abscisic acid responsiveness
BrrFT3	502	542	light responsive element
BrrFT3	608	648	part of a light responsive element
BrrFT3	676	716	MYB binding site involved in light responsiveness
BrrFT3	845	885	part of a conserved DNA module involved in light responsiveness
BrrFT3	901	941	part of a light responsive module
BrrFT3	1008	1048	part of a light responsive element
BrrFT3	1056	1096	binding site of AT-rich DNA binding protein (ATBP-1)
BrrFT3	1179	1219	cis-acting regulatory element involved in light responsiveness
BrrFT3	1180	1220	cis-acting element involved in the abscisic acid responsiveness
BrrFT3	1327	1367	part of a conserved DNA module involved in light responsiveness
BrrFT3	1346	1386	part of a conserved DNA module involved in light responsiveness
BrrFT3	1467	1507	part of a light responsive element
BrrFT3	1481	1521	cis-acting regulatory element involved in light responsiveness
BrrFT3	1482	1522	cis-acting element involved in the abscisic acid responsiveness
BrrFT3	1542	1582	cis-acting regulatory element involved in light responsiveness
BrrFT3	1543	1583	cis-acting element involved in the abscisic acid responsiveness
BrrFT3	1717	1757	cis-acting element involved in gibberellin-responsiveness
BrrFT3	1794	1834	cis-acting element involved in the abscisic acid responsiveness
BrrFT3	1830	1870	cis-acting regulatory element involved in the MeJA-responsiveness
BrrFT3	1830	1870	cis-acting regulatory element involved in the MeJA-responsiveness
BrrFT4	-31	9	cis-acting regulatory element involved in auxin responsiveness
BrrFT4	177	217	auxin-responsive element
BrrFT4	243	283	part of a conserved DNA module involved in light responsiveness
BrrFT4	261	301	auxin-responsive element
BrrFT4	264	304	cis-acting element involved in light responsiveness
BrrFT4	321	361	part of a light responsive element
BrrFT4	335	375	cis-acting regulatory element involved in light responsiveness
BrrFT4	336	376	cis-acting regulatory element involved in light responsiveness
BrrFT4	337	377	cis-acting element involved in the abscisic acid responsiveness
BrrFT4	405	445	part of a light responsive element
BrrFT4	692	732	part of a light responsive element
BrrFT4	733	773	MYB binding site involved in drought-inducibility
BrrFT4	873	913	cis-acting element involved in the abscisic acid responsiveness
BrrFT4	873	913	cis-acting regulatory element involved in light responsiveness
BrrFT4	886	926	gibberellin-responsive element
BrrFT4	974	1014	part of a conserved DNA module involved in light responsiveness
BrrFT4	987	1027	cis-acting regulatory element related to meristem expression
BrrFT4	1003	1043	cis-acting element involved in the abscisic acid responsiveness
BrrFT4	1003	1043	cis-acting regulatory element involved in light responsiveness
BrrFT4	1059	1099	cis-acting regulatory element involved in the MeJA-responsiveness
BrrFT4	1059	1099	cis-acting regulatory element involved in the MeJA-responsiveness
BrrFT4	1379	1419	cis-acting regulatory element involved in light responsiveness
BrrFT4	1381	1421	cis-acting regulatory element involved in light responsiveness
BrrFT4	1382	1422	cis-acting element involved in the abscisic acid responsiveness
BrrFT4	1737	1777	part of a light responsive element
BrrFT4	1848	1888	part of a light responsive element
