# Supplementary material for: The evolution and functional divergence of FT-related genes in controlling flowering time in Brassica rapa ssp. rapa
Source: Plant Cell Rep. 2024 Mar 7;43(4):86. doi: 10.1007/s00299-024-03166-2 (PMC10920429; doi:10.1007/s00299-024-03166-2)
Supplement: Supplementary file 6 — Supplementary file6 (XLSX 10 KB) [file 299_2024_3166_MOESM6_ESM.xlsx]

## Sheet: S5
Supplemental Table 5: The potential upstream transcription factors of four BrrFTs in B. rapa var. rapa by online website PlantPAN.
Gene name	Family	Gene name	Family	Gene name	Family	Gene name	Family
BrrFT1	AP2	BrrFT2	AP2	BrrFT3	AP2	BrrFT4	AP2; B3
BrrFT1	AP2; B3	BrrFT2	AP2; B3	BrrFT3	AP2; B3	BrrFT4	RAV
BrrFT1	RAV	BrrFT2	RAV	BrrFT3	RAV	BrrFT4	AP2; ERF
BrrFT1	AP2; ERF	BrrFT2	AP2; ERF	BrrFT3	AP2; ERF	BrrFT4	AP2; RAV
BrrFT1	AT-Hook	BrrFT2	AT-Hook	BrrFT3	AP2; RAV	BrrFT4	AT-Hook
BrrFT1	B3	BrrFT2	B3	BrrFT3	AT-Hook	BrrFT4	B3
BrrFT1	bHLH	BrrFT2	BES1	BrrFT3	B3	BrrFT4	B3; ARF;
BrrFT1	bZIP	BrrFT2	bHLH	BrrFT3	B3; ARF;	BrrFT4	BES1
BrrFT1	HD-ZIP	BrrFT2	bZIP	BrrFT3	BES1	BrrFT4	bHLH
BrrFT1	C2H2	BrrFT2	HD-ZIP	BrrFT3	bHLH	BrrFT4	bZIP
BrrFT1	CG-1; CAMTA	BrrFT2	C2H2	BrrFT3	bZIP	BrrFT4	HD-ZIP
BrrFT1	CSD	BrrFT2	CSD	BrrFT3	HD-ZIP	BrrFT4	C2H2
BrrFT1	Dehydrin	BrrFT2	Dehydrin	BrrFT3	C2H2	BrrFT4	CG-1; CAMTA
BrrFT1	Dof	BrrFT2	Dof	BrrFT3	CSD	BrrFT4	CSD
BrrFT1	FAR1	BrrFT2	EIN3; EIL	BrrFT3	Dehydrin	BrrFT4	Dehydrin
BrrFT1	GATA	BrrFT2	GATA	BrrFT3	Dof	BrrFT4	Dof
BrrFT1	GATA; tify	BrrFT2	GATA; tify	BrrFT3	E2F	BrrFT4	EIN3; EIL
BrrFT1	Homeodomain	BrrFT2	GRAS	BrrFT3	E2F/DP	BrrFT4	FAR1
BrrFT1	bZIP; HD-ZIP	BrrFT2	HB-PHD	BrrFT3	EIN3; EIL	BrrFT4	GATA
BrrFT1	TALE	BrrFT2	WOX	BrrFT3	HB-PHD	BrrFT4	GATA; tify
BrrFT1	ARR-B	BrrFT2	MADS box; MIKC	BrrFT3	TALE	BrrFT4	HB-PHD
BrrFT1	G2-like	BrrFT2	MYB	BrrFT3	WOX	BrrFT4	MYB
BrrFT1	MYB	BrrFT2	Myb/SANT	BrrFT3	HSF	BrrFT4	Myb/SANT
BrrFT1	Sox; YABBY	BrrFT2	NF-YB; NF-YA; NF-YC	BrrFT3	MYB-related	BrrFT4	ARR-B
BrrFT1	SRS	BrrFT2	SBP	BrrFT3	NAC	BrrFT4	NF-YB; NF-YA; NF-YC
BrrFT1	TBP	BrrFT2	Sox; YABBY	BrrFT3	NAC; NAM	BrrFT4	SBP
BrrFT1	TCP	BrrFT2	SRS	BrrFT3	NF-YB; NF-YA; NF-YC	BrrFT4	Sox; YABBY
BrrFT1	TCR	BrrFT2	TBP	BrrFT3	SBP	BrrFT4	SRS
BrrFT1	TCR; CPP	BrrFT2	TCP	BrrFT3	Sox; YABBY	BrrFT4	TBP
BrrFT1	Trihelix	BrrFT2	TCR	BrrFT3	TBP	BrrFT4	TCP
BrrFT1	WRKY	BrrFT2	TCR; CPP	BrrFT3	TCP	BrrFT4	TCR
BrrFT1	ZF-HD	BrrFT2	Trihelix	BrrFT3	TCR	BrrFT4	TCR; CPP
