# Supplementary material for: The evolution and functional divergence of FT-related genes in controlling flowering time in Brassica rapa ssp. rapa
Source: Plant Cell Rep. 2024 Mar 7;43(4):86. doi: 10.1007/s00299-024-03166-2 (PMC10920429; doi:10.1007/s00299-024-03166-2)
Supplement: Supplementary file 7 — Supplementary file7 (XLSX 9 KB) [file 299_2024_3166_MOESM7_ESM.xlsx]

## Sheet: S6
SupplementalTable 6: Amino acid sequence identity(%) of BrrFDs among A. thaliana and B. rapa var. rapa
	AtFD	BrrFD1	BrrFD2	BrrFD3
AtFD	100	69.1	57.54	58.74
Bra017735	67.36	96.59
Bra010504	56.84		98.2
Bra011648	59.09			93.51
